# Supplementary material for: Long-Term Moderate Increase in Medium-Chain Fatty Acids Intake Enhances Muscle Metabolism and Function in Mice
Source: Int J Mol Sci. 2025 Apr 26;26(9):4126. doi: 10.3390/ijms26094126 (PMC12071283; doi:10.3390/ijms26094126)
Supplement: Supplementary file 1 [file ijms-26-04126-s001.zip › Table S1.xlsx]

## Sheet: 工作表1
	W1	W2	W3	W4	W5	W6	W7	W8	W9	W10	W11	W12
C1-1	23.7	23.3	24.4	25.3	25.8	24.1	25.6	26.5	27.4	27.4	27.9	28.1
C1-2	22.1	21.9	23.1	23.2	23.6	25.8	24.3	24.4	25.2	25.5	25.9	26
C2-1	24.4	26	24.7	26.5	27.5	27.3	27.8	28.3	28.5	28.7	29.5	29.9
C2-2	22.8	23.9	26.1	26	25.5	25.2	26.5	26.2	27.3	27.3	27.6	28.1
C3-1	24.3	24.9	24.8	26.5	26.7	26.8	27.8	28.1	28.4	28.2	29	29.5
C3-2	23.3	24.8	24.7	25.2	26	25.8	26.1	26.9	27.2	26.9	27	27.2
C4-1	21.1	22.1	22.7	22.2	22.8	23.2	23.4	24	25.2	26.5	27.1	28
C4-2	22.8	24.2	24.2	24.9	26	26.1	26.6	26.8	27.5	27.1	28	27.6
	23.06±1.11	23.89±1.41	24.34±1.06	24.98±1.55	25.49±1.56	25.54±1.35	26.01±1.55	26.4±1.55	27.09±1.26	27.2±0.98	27.75±1.14	28.05±1.23
L1-1	23.5	24.1	24.1	24.3	25.7	26.9	28.5	30.2	30.7	30.9	33.1	34.5
L1-2	23	22.9	22.8	24	24.1	24	25.3	25.8	25.4	25.2	27.5	27
L2-1	22	22.3	23.8	24	24.8	24.9	26.4	26.9	27.8	27.5	28.5	29.9
L2-2	22.8	23.4	23.8	24.3	24.9	24.6	26	27.3	28.7	30	31	34.4
L3-1	24.1	23.3	24.6	25.8	27.1	29	30.7	30.9	31.2	31.7	32.2	33.4
L3-2	23.1	22.7	24	25.4	27.7	27.6	30.2	32	33.8	34.2	35.8	37.3
L4-1	22.7	22.7	22.7	23.9	24.5	24.6	25.6	26.5	27.1	28.5	29.8	30.1
L4-2	22.8	23.6	23.5	24.6	26.1	27.2	29	30	31	32.4	33.8	33.8
	23±0.61	23.13±0.58	23.66±0.65	24.54±0.7	25.61±1.28	26.1±1.81	27.71±2.15	28.7±2.33	29.46±2.7	30.05±2.89	31.46±2.8	32.55±3.29
M1-1	23.1	23.2	23.4	24.7	25.4	26.2	27.4	28.3	30.4	32.1	33.8	35.1
M1-2	24	24.5	25.1	26.8	27.2	27.8	28.7	30.1	30.6	31.1	32.1	32.7
M2-1	21.7	22.6	23.7	24.7	26.3	26.7	28.1	29.8	31.3	32.2	33.8	35.4
M2-2	22.1	22.1	21.6	22.3	22.8	23.2	23.6	24.2	24.3	25.3	25.8	27.1
M3-1	21.9	21.7	21.3	21.9	22.9	23.3	23.9	24.2	24.8	25	25.8	26.7
M3-2	24	25.1	26.1	27.3	29.1	31	33.3	33.8	35.7	36.2	37.1	38.9
M4-1	22.8	23.7	24.1	25.1	26	26.7	27.1	28.6	30	30.5	30.6	30.7
M4-2	23.2	22.7	23.1	24	23.8	24.1	25.1	25.8	27.1	28.2	29.3	30.6
	22.85±0.9	23.2±1.17	23.55±1.62	24.6±1.9	25.44±2.19	26.13±2.62	27.15±3.13	28.1±3.28	29.28±3.75	30.08±3.77	31.04±3.99	32.15±4.22
H1-1	24.2	24.1	24.3	25.2	26.1	26.4	27.5	27.8	27.8	27.6	29	28.9
H1-2	22.3	23.7	24.4	26.6	27.2	27.9	30.7	32.6	34.2	35.5	37.5	38.1
H2-1	21.9	23.9	25.2	26	27.1	27.4	29.1	28.7	29.9	32	33.5	33.1
H2-2	23.9	24.9	26	27.4	28.7	29.4	31.7	33.5	36.1	37.4	39.2	39.1
H3-1	23	23.4	25.1	26.1	27.5	28.1	29.9	32.3	33.6	34.7	35.7	36
H3-2	25.1	25.3	26.7	28	29.2	29.2	30.4	32.1	33.8	34.3	34.7	34.9
H4-1	22.3	22.2	23.6	24.2	24.8	25.2	27.2	28.2	28.8	30.9	30.9	32.6
H4-2	22.3	23.2	24.6	24.8	24.5	24.5	25.7	25.7	26.5	27.6	28	28.4
H5-1	24.9	25.7	26.1	28.8	29.8	30.9	30.5	31.4	32.8	33	33.6	33.5
H5-2	24.9	25.8	26.7	28.7	29.5	31.7	33.6	34.6	35.3	36	37.1	38
	23.48±1.26	24.22±1.18	25.27±1.07	26.58±1.61	27.44±1.89	28.07±2.32	29.63±2.33	30.69±2.89	31.88±3.36	32.9±3.38	33.92±3.7	34.26±3.7
